# Supplementary material for: The genetic control of polyacetylenes involved in bitterness of carrots (Daucus carota L.): Identification of QTLs and candidate genes from the plant fatty acid metabolism
Source: BMC Plant Biol. 2022 Mar 2;22:92. doi: 10.1186/s12870-022-03484-1 (PMC8889737; doi:10.1186/s12870-022-03484-1)
Supplement: Supplementary file 1 — Additional file 1: Table S1. PA contents of 400 F2 individuals of the population CA. [file 12870_2022_3484_MOESM1_ESM.xlsx]

## Sheet: Ergebnis
Table S1 PA data of 400 F2 individuals of QTL mapping population 'CA'
Individual No.	FaOH (Falcarinol) µg / g dry weight	FaDOH (Falcarindiol) µg / g dry weight	Ratio FaDOH / FaOH
K497-8	227.056	1552.13	6.83588
K497-9	192.289	1179.39	6.13344
K497-10	343.55	1342.36	3.90731
K497-11	114.433	1163.9	10.171
K497-12	118.67	809.231	6.81918
K497-13	78.1091	495.727	6.3466
K497-17	121.041	1569.56	12.9672
K497-18	54.223	1208.17	22.2815
K497-19	384.943	1582.26	4.11038
K497-20	295.085	1224.62	4.15005
K497-21	64.7648	652.479	10.0746
K497-22	198.098	528.976	2.67028
K497-24	150.891	813.026	5.38815
K497-25	166.848	598.297	3.58588
K497-26	89.5415	1372.99	15.3336
K497-27	399.368	1726.1	4.32208
K497-28	98.3206	800.701	8.14377
K497-30	51.7081	223.972	4.33147
K497-31	83.0367	638.609	7.69068
K497-32	52.9437	506.042	9.55812
K497-33	196.366	637.514	3.24657
K497-34	215.33	1124.55	5.22243
K497-35	318.911	1031.41	3.23418
K497-36	131.029	1080.36	8.24525
K497-37	212.486	3302.88	15.544
K497-38	323.626	766.911	2.36974
K497-39	142.173	615.933	4.33229
K497-41	130.738	258.195	1.97489
K497-42	251.741	669.272	2.65857
K497-43	128.864	865.618	6.71732
K497-44	273.27	662.504	2.42436
K497-45	124.956	426.781	3.41544
K497-47	422.375	1465.73	3.47022
K497-48	85.9094	400.152	4.65784
K497-49	118.862	715.089	6.0161
K497-51	139.902	499.828	3.5727
K497-52	44.2088	603.496	13.651
K497-53	149.425	750.141	5.02019
K497-55	436.561	2757.56	6.31654
K497-56	284.411	1463.96	5.14735
K497-57	43.6416	737.301	16.8945
K497-58	250.514	516.707	2.06259
K497-59	195.689	555.529	2.83883
K497-60	493.587	2153.55	4.36307
K497-62	333.028	1620.18	4.86501
K497-64	57.2481	362.746	6.3364
K497-65	97.3651	382.009	3.92347
K497-66	101.29	2137.86	21.1062
K497-67	59.7715	692.948	11.5933
K497-68	108.831	413.368	3.79826
K497-69	138.562	794.871	5.73657
K497-71	118.461	615.022	5.19176
K497-72	44.8976	438.109	9.75795
K497-74	117.129	1026.33	8.76241
K497-75	69.973	545.442	7.79504
K497-78	85.5668	237.475	2.77532
K497-79	221.773	934.968	4.21587
K497-80	306.857	666.701	2.17268
K497-83	40.8345	416.247	10.1935
K497-84	159.804	702.986	4.39905
K497-87	591.926	470.973	0.795662
K497-88	46.103	666.514	14.4571
K497-89	119.093	870.27	7.30746
K497-90	257.203	1007.76	3.91815
K497-91	72.0537	1975.87	27.4222
K497-92	257.807	1155.85	4.48339
K497-93	181.899	1647.67	9.05819
K497-94	101.855	611.81	6.00666
K497-95	89.0111	466.316	5.23885
K497-96	328.368	1106.71	3.37032
K497-98	372.289	736.257	1.97765
K497-99	80.032	1567.53	19.5863
K497-100	338.54	680.938	2.01139
K497-101	83.2202	286.776	3.44599
K497-102	84.4338	1562.86	18.5099
K497-103	47.3513	358.399	7.56892
K497-104	209.042	1954.7	9.35073
K497-105	300.849	2366.46	7.86592
K497-106	107.529	1134.74	10.5529
K497-107	65.5557	854.821	13.0396
K497-108	65.8814	939.911	14.2667
K497-109	173.825	521.291	2.99893
K497-110	70.11	756.726	10.7934
K497-111	338.249	1497.81	4.42812
K497-112	294.164	995.969	3.38576
K497-113	136.526	1958.89	14.3482
K497-115	120.749	1198.02	9.92155
K497-116	71.8028	485.629	6.76337
K497-118	88.6167	728.015	8.21533
K497-119	77.2763	1152.07	14.9084
K497-120	332.973	675.1	2.02749
K497-121	92.9242	1593.98	17.1536
K497-122	52.8457	1049.67	19.8629
K497-123	198.059	1913.8	9.66278
K497-125	34.3949	434.732	12.6394
K497-126	180.833	2207.86	12.2094
K497-127	65.8991	461.445	7.0023
K497-128	222.051	745.645	3.358
K497-129	309.644	2000.95	6.4621
K497-132	200.805	1051.83	5.23808
K497-146	78.4382	512.509	6.53392
K497-147	315.391	1421.41	4.50681
K497-148	156.256	1958.32	12.5328
K497-150	141.685	972.8	6.86594
K497-151	149.088	654.62	4.39084
K497-152	192.139	767.915	3.99666
K497-153	242.523	575.699	2.37379
K497-154	150.945	590.911	3.91474
K497-156	212.369	2617.52	12.3254
K497-157	24.7574	338.417	13.6693
K497-158	110.269	1346.93	12.215
K497-160	29.3508	613.348	20.8972
K497-161	754.944	1936.49	2.56508
K497-162	24.4706	289.279	11.8215
K497-163	768.377	1440.97	1.87534
K497-164	501.732	2020.11	4.02627
K497-165	1402.38	3302.01	2.35457
K497-166	432.488	1416.98	3.27636
K497-167	142.642	513.866	3.60249
K497-168	161.858	395.874	2.44581
K497-169	149.496	1294.22	8.65723
K497-170	65.6214	330.389	5.03478
K497-172	219.039	967.826	4.4185
K497-173	167.595	555.17	3.31257
K497-176	60.5682	657.484	10.8553
K497-177	382.008	1860.95	4.87151
K497-178	98.0971	950.397	9.68833
K497-180	141.527	1166.77	8.24412
K497-181	64.7044	811.395	12.54
K497-182	81.9493	473.198	5.77428
K497-185	55.6213	722.433	12.9884
K497-186	54.4316	1349.21	24.7873
K497-187	143.18	1209.59	8.44805
K497-188	79.3696	540.686	6.81226
K497-189	511.247	655.738	1.28262
K497-191	220.556	544.023	2.4666
K497-192	334.202	386.028	1.15507
K497-193	25.7531	546.434	21.2182
K497-195	199.237	1043.66	5.23828
K497-198	209.139	832.001	3.97823
K497-201	126.717	1347.9	10.637
K497-202	120.456	480.829	3.99175
K497-203	90.5237	950.732	10.5026
K497-204	64.572	1474.81	22.8397
K497-205	207.442	552.312	2.66248
K497-206	121.508	1080.09	8.88904
K497-207	255.726	732.11	2.86287
K497-209	164.254	1341.13	8.16499
K497-210	190.917	2018.05	10.5703
K497-212	514.77	1763.53	3.42586
K497-213	61.1374	249.293	4.07758
K497-214	152.606	582.209	3.81511
K497-215	75.4271	447.786	5.93667
K497-216	433.103	906.553	2.09316
K497-217	300.39	3465.92	11.5381
K497-218	127.562	918.381	7.19947
K497-219	958.121	1450.14	1.51353
K497-220	227.54	1868.22	8.21053
K497-221	407.47	1599.91	3.92646
K497-225	589.641	842.938	1.42958
K497-226	255.223	1075.01	4.21203
K497-227	196.431	1417.26	7.21504
K497-230	311.524	1835.45	5.89184
K497-231	147.301	1078.83	7.32394
K497-233	146.624	970.003	6.61558
K497-234	1469.89	1029.78	0.700584
K497-235	92.1622	751.347	8.15244
K497-236	301.524	902.179	2.99207
K497-237	204.392	1148.32	5.61823
K497-238	197.051	1127.32	5.72092
K497-239	312.125	1371.15	4.39295
K497-240	436.141	2315.06	5.30805
K497-241	282.776	579.773	2.05029
K497-243	460.939	957.241	2.07672
K497-244	46.9819	210.56	4.48172
K497-245	119.609	709.173	5.92908
K497-246	46.6751	298.486	6.39498
K497-247	74.9364	320.806	4.28105
K497-249	167.295	1548.21	9.25441
K497-250	134.719	549.379	4.07795
K497-251	212.592	872.987	4.1064
K497-252	203.242	1368.61	6.73393
K497-253	495.763	1893.13	3.81862
K497-254	89.3458	1651.86	18.4884
K497-255	54.3133	822.151	15.1372
K497-256	358.204	757.436	2.11454
K497-257	108.584	1228.15	11.3105
K497-258	354.733	2204.13	6.21349
K497-259	200.61	1392.34	6.94056
K497-260	159.397	486.081	3.04951
K497-261	529.944	995.195	1.87793
K497-262	72.1043	421.655	5.84785
K497-265	55.6551	1052.18	18.9054
K497-266	1011.91	2113.27	2.0884
K497-267	199.601	1517.15	7.60094
K497-268	616.345	1160.91	1.88353
K497-269	94.9941	854.255	8.99272
K497-271	459.442	1572.4	3.42242
K497-273	145.595	1087.47	7.46918
K497-276	234.908	538.597	2.2928
K497-277	244.574	1325.29	5.41878
K497-278	45.49	421.78	9.27194
K497-279	134.805	599.491	4.44708
K497-280	269.969	815.009	3.0189
K497-281	223.792	1993.59	8.90825
K497-282	84.4457	262.233	3.10535
K497-283	160.617	1562.12	9.72573
K497-284	657.21	1631.31	2.48218
K497-285	69.3953	370.041	5.33236
K497-286	143.133	570.132	3.98323
K497-287	296.697	897.63	3.02541
K497-288	145.278	1265.24	8.7091
K497-290	267.494	1221.66	4.56704
K497-293	314.342	2329.71	7.41138
K497-294	359.689	1207.1	3.35595
K497-295	240.362	690.245	2.87169
K497-296	110.456	1183.18	10.7119
K497-297	151.773	1405.04	9.25752
K497-298	128.283	1701.5	13.2637
K497-299	194.699	1712.09	8.79352
K497-301	74.4013	458.344	6.16043
K497-302	136.199	598.446	4.39391
K497-304	92.44	582.912	6.30584
K497-306	123.226	755.384	6.13008
K497-307	220.801	810.198	3.66935
K497-308	72.8579	290.469	3.98679
K497-309	243.162	3137.69	12.9037
K497-310	193.952	1443.51	7.44262
K497-312	132.32	846.18	6.39493
K497-313	80.9064	639.599	7.90542
K497-315	62.8274	1080.69	17.2009
K497-319	73.0156	460.288	6.30396
K497-320	49.9417	453.986	9.09032
K497-321	111.065	845.017	7.60834
K497-322	173.309	835.871	4.82301
K497-323	152.341	571.082	3.74871
K497-324	102.708	974.859	9.4916
K497-325	35.3673	748.707	21.1695
K497-326	97.6179	1098.48	11.2529
K497-328	111.639	1038.86	9.30548
K497-329	101.136	867.615	8.57868
K497-330	63.4853	561.053	8.83752
K497-332	165.006	1058.51	6.41496
K497-334	116.956	1673.87	14.312
K497-335	114.122	1031.77	9.04092
K497-336	111.55	437.941	3.92595
K497-337	554.134	1543.36	2.78517
K497-339	72.6105	754.666	10.3933
K497-340	111.188	509.733	4.58443
K497-341	217.637	854.227	3.925
K497-343	246.652	374.658	1.51897
K497-344	152.916	855.419	5.59404
K497-345	229.335	1877.69	8.18757
K497-347	1392.24	4315.06	3.09938
K497-348	166.103	1216.29	7.3225
K497-349	377.003	572.025	1.5173
K497-350	736.8	794.569	1.07841
K497-353	290.596	936.083	3.22125
K497-354	71.2649	507.78	7.12526
K497-355	291.079	771.712	2.65121
K497-356	169.919	615.979	3.62513
K497-357	17.1222	237.324	13.8606
K497-358	175.741	407.488	2.31869
K497-359	514.394	806.051	1.56699
K497-360	126.607	457.908	3.61677
K497-364	202.436	701.289	3.46425
K497-365	81.9895	281.259	3.43042
K497-367	133.836	1268.68	9.47941
K497-368	302.442	885.994	2.92947
K497-369	190.894	992.589	5.19968
K497-370	278.548	833.749	2.9932
K497-374	242.204	1297.17	5.35571
K497-378	286.189	969.336	3.38705
K497-379	160.907	317.781	1.97494
K497-380	151.534	583.4	3.84995
K497-382	338.516	796.436	2.35273
K497-383	190.238	823.962	4.33121
K497-384	111.174	795.02	7.15115
K497-385	130.939	870.599	6.64888
K497-386	273.854	1249.72	4.56346
K497-387	74.3099	789.8	10.6285
K497-388	103.189	1009.69	9.78488
K497-389	407.434	1049.82	2.57665
K497-391	130.69	958.101	7.33107
K497-392	236.576	3176.86	13.4285
K497-393	159.049	1332.25	8.37633
K497-394	230.621	1385.54	6.00786
K497-396	58.2747	925.749	15.8859
K497-397	32.1934	1015.58	31.546
K497-398	115.68	1783.19	15.4148
K497-399	82.8167	964.155	11.642
K497-400	198.08	1582.06	7.98695
K497-401	48.5613	597.298	12.2999
K497-402	420.701	2145.2	5.09911
K497-403	387.344	2553.66	6.59276
K497-404	73.6258	1200.64	16.3073
K497-405	61.3145	563.06	9.18315
K497-406	156.768	698.541	4.4559
K497-407	48.1563	1947.31	40.4373
K497-408	616.866	1174.12	1.90337
K497-409	181.658	1058.85	5.8288
K497-410	121.225	2142.49	17.6736
K497-411	196.163	1260.14	6.42394
K497-412	87.6354	1707.73	19.4868
K497-414	234.069	1340.7	5.7278
K497-418	83.0167	935.471	11.2685
K497-419	322.129	990.397	3.07453
K497-420	133.665	899.877	6.73234
K497-422	60.493	1527.54	25.2515
K497-423	116.794	481.426	4.122
K497-424	127.055	773.036	6.08426
K497-425	63.5677	501.112	7.88312
K497-426	136.342	1249.35	9.16335
K497-428	596.994	1216.55	2.03779
K497-429	95.9414	697.142	7.26633
K497-430	81.254	1201.35	14.7851
K497-432	148.677	655.449	4.40854
K497-433	71.8669	957.914	13.329
K497-434	120.046	958.658	7.98577
K497-448	120.948	743.354	6.14604
K497-449	173.319	660.689	3.81199
K497-450	185.879	965.168	5.19245
K497-451	274.492	805.978	2.93625
K497-454	249.598	2046.98	8.20112
K497-455	181.173	1147.93	6.33613
K497-456	40.5023	596.847	14.7361
K497-457	53.859	846.599	15.7188
K497-458	81.3757	836.574	10.2804
K497-459	87.2213	951.133	10.9048
K497-460	9.73631	583.323	59.9121
K497-461	77.1221	262.639	3.40549
K497-462	100.657	1074.34	10.6733
K497-463	28.3603	1510.27	53.253
K497-464	38.6351	593.219	15.3544
K497-465	82.7248	1130.63	13.6673
K497-466	197.69	2103.71	10.6414
K497-467	137.025	605.607	4.41967
K497-468	257.503	1090.62	4.23537
K497-470	113.82	464.719	4.08293
K497-471	69.7448	1233.84	17.6908
K497-472	207.184	1640.71	7.9191
K497-473	70.5575	472.676	6.69916
K497-474	78.3364	1203.94	15.3689
K497-477	225.846	1253.21	5.54896
K497-478	40.0525	396.085	9.88915
K497-479	202.625	1687.61	8.32873
K497-480	66.8953	221.351	3.30892
K497-481	52.2193	409.197	7.83613
K497-482	256.176	867.742	3.38729
K497-483	129.925	1721.39	13.2492
K497-484	22.0493	556.658	25.2461
K497-485	496.817	1368.67	2.75489
K497-486	123.322	1601.43	12.9858
K497-487	696.131	489.163	0.702688
K497-488	233.015	525.908	2.25697
K497-490	528.533	1754.3	3.31919
K497-491	122.418	345.781	2.8246
K497-492	152.432	355.105	2.3296
K497-493	117.1	779.198	6.65412
K497-494	169.05	2250.23	13.3111
K497-495	111.199	522.538	4.69913
K497-500	100.977	485.91	4.8121
K497-501	137.552	1587.78	11.5431
K497-502	108.083	794.073	7.34687
K497-503	130.697	1612.95	12.3411
K497-506	70.5505	582.978	8.26327
K497-508	171.793	2053.32	11.9523
K497-509	65.9946	1178.99	17.8649
K497-510	225.795	2000.15	8.85826
K497-511	208.335	764.708	3.67057
K497-512	121.358	2692.66	22.1878
K497-513	176.849	1916.84	10.8388
K497-514	259.964	1106.88	4.25782
K497-515	136.111	402.23	2.95517
K497-517	392.437	823.995	2.09969
K497-519	119.425	894.981	7.49409
K497-521	61.582	881.87	14.3202
K497-522	132.329	883.355	6.67547
K497-523	465.419	2362.5	5.07607
K497-524	80.966	512.665	6.33186
K497-525	70.481	510.083	7.23717
K497-527	275.651	907.706	3.29295
K497-528	212.841	1276.06	5.99537
K497-529	498.711	1201.02	2.40826
K497-530	37.1489	377.696	10.1671
K497-531	192.891	967.233	5.01441
K497-532	124.999	375.043	3.00037
K497-533	266.47	740.047	2.77722
K497-534	68.5664	1243.23	18.1318
K497-535	114.246	922.728	8.0767
K497-536	138.612	600.751	4.33405
K497-538	156.632	425.57	2.717
K497-539	97.4525	892.592	9.15925
K497-540	71.3738	644.516	9.03016
K497-554	176.098	422.777	2.40081
K497-555	500.445	1039.86	2.07787
K497-556	46.6515	1278.86	27.413
K497-557	121.147	650.344	5.36821
K497-559	90.8632	1425.69	15.6905
K497-560	165.366	1378.75	8.33758
Mean	197.376	1037.94
Pearson correlation coefficient: 0.422
