# Supplementary material for: The genetic control of polyacetylenes involved in bitterness of carrots (Daucus carota L.): Identification of QTLs and candidate genes from the plant fatty acid metabolism
Source: BMC Plant Biol. 2022 Mar 2;22:92. doi: 10.1186/s12870-022-03484-1 (PMC8889737; doi:10.1186/s12870-022-03484-1)
Supplement: Supplementary file 14 — Additional file 14: Table S3. qRT-PCR primer information. [file 12870_2022_3484_MOESM14_ESM.xlsx]

## Sheet: Sum
Table S3 qPCR primer information
Target gene	DCAR locus*	Primer name	Sequence 5' ---> 3'	Reference
Actin1		DcACT-Neu-F	CGGTATTGTGTTGGACTCTGGTGAT	[59]
Actin1		DcACT-Neu-R	CAGCAAGGTCAAGACGGAGTATGG	[59]
Polyubiquitin 10		DcUBQ-F	TCTCCGACTCCGTGGTGGTATG	[59]
Polyubiquitin 10		DcUBQ-R	CTGCCGTCCTCCAACTGCTTAC	[59]
Elongation factor-1α		DcEF1_175_F	TCAAGGATCTCAAGCGTGGTTATGT	[59]
Elongation factor-1α		DcEF1_175_R	CAGCAATGTGGCAAGTGTGACAAT	[59]
DcFAD2-1	DCAR_027616	FAD1_qRT_F1	AGACCAGTACCTTCCGCATC	this study
DcFAD2-1	DCAR_027616	FAD1_qRT_R1	CCTCGGGACATAAACCTCGT	this study
DcFAD2-4	DCAR_027655	FAD4_qRT_F1	ATGGGATTGGTTGAGGGGAG	this study
DcFAD2-4	DCAR_027655	FAD4_qRT_R1	TTCAGTTGCCTCGAGTCCAT	this study
DcFAD2-5	DCAR_025967	FAD5_qRT_F1	AACTACGGCTGGGTGAATGA	this study
DcFAD2-5	DCAR_025967	FAD5_qRT_R1	CTTGTGCCCCGAAACATTGA	this study
DcFAD2-6	DCAR_017011	FAD6_Exp1-F	GCAACTACAACTGGATCAACGA	this study
DcFAD2-6	DCAR_017011	FAD6_Exp1-R	GATGTTGGACTTGAATCTGGGG	this study
DcFAD2-7	DCAR_013552	FAD7_qRT_F1	TTTGGTTCCCTATTTCTCCTGG	[5]
DcFAD2-7	DCAR_013552	FAD7_qRT_R1	CGGATATTGGACTTGAATCTGGG	[5]
DcFAD2-8	DCAR_013548	FAD8_qRT_F1	ATTATCACGGACTGGAAGCC	[5]
DcFAD2-8	DCAR_013548	FAD8_qRT_R1	GTCTCGCCTTCATCTTTCTCC	[5]
DcFAD2-9	DCAR_027615	FAD9_qRT_F1	AATGGCAAGAAGACTGCAGC	this study
DcFAD2-9	DCAR_027615	FAD9_qRT_R1	GACACAACCTTGGACAGCAA	this study
DcFAD2-10	DCAR_020161	FAD10_qRT_F1	AAGAAGACCGAGACAGAGGC	this study
DcFAD2-10	DCAR_020161	FAD10_qRT_R1	GCGCGGAAGATACTGGTCTA	this study
DcFAD2-11	DCAR_019786	FAD11_qRT_F1	CATCCAACTCTTACCTCACCC	[5]
DcFAD2-11	DCAR_019786	FAD11_qRT_R1	AGCCATTGATAGTCGCTGAAG	[5]
DcFAD2-12	DCAR_019845	FAD12_qRT_F1	TTTACGACCTGACTATTGCCTC	[5]
DcFAD2-12	DCAR_019845	FAD12_qRT_R1	GAAACAGCCTTGAACGAAACC	[5]
DcFAD2-16	DCAR_013549	FAD16_qRT_F1	TCCAGCCCATTGTTTCGAGC	this study
DcFAD2-16	DCAR_013549	FAD16_qRT_R1	GGCAACGACCCATACAGCAA	this study
DcFAD2-17	DCAR_013551	FAD17_qRT_F2	ACACGAAGCAAGCCGAGAAG	this study
DcFAD2-17	DCAR_013551	FAD17_qRT_R2	GGCTTTCTTGATGTCGGCGA	this study
DcFAD2-19	DCAR_013547	FAD19_qRT_F1	GTAGCTCACCATCTGTTCTCG	[5]
DcFAD2-19	DCAR_013547	FAD19_qRT_R1	CCCTCCACATCGCCTTAAAA	[5]
DcFAD2-22	DCAR_013553	FAD22_qRT_F1	ATCAGGTCGTATTGGCGTGC	this study
DcFAD2-22	DCAR_013553	FAD22_qRT_R1	AGCATTGCGAGAATCCCTGC	this study
DcCER1-6	DCAR_029533	CER1-6_For2	TGGAGACTAATTCACAGCCAGA	this study
DcCER1-6	DCAR_029533	CER1-6_Rev2	GCAGGATCAGTCAAACTCACCA	this study
DcCER1-1	DCAR_029346	CER1-1-For1	ATGATAATGGTGGCACTGACGG	this study
DcCER1-1	DCAR_029346	CER1-1-Rev1	TGGCTCGAAATTGTGTGTGATG	this study
DcCER1-2	DCAR_029345	CER1-2_For2	TGAGATTGTTCCTACCAAGTTGT	this study
DcCER1-2	DCAR_029345	CER1-2_Rev2	GTAGTTCTCTCCAAGGTGCCAT	this study
DcCER3-5	DCAR_014721	CER3-5_qRT_F3	CCTGGGAACTCCATAGGACA	this study
DcCER3-5	DCAR_014721	CER3-5_qRT_R3	CCACGGACCGCAAGATGAAT	this study
* DCAR locus according carrot whole genome assembly vers.2 [34]
